# Supplementary material for: Antiproliferative Activity, Multikinase Inhibition, Apoptosis- Inducing Effects and Molecular Docking of Novel Isatin–Purine Hybrids
Source: Medicina (Kaunas). 2023 Mar 19;59(3):610. doi: 10.3390/medicina59030610 (PMC10051310; doi:10.3390/medicina59030610)
Supplement: Supplementary file 1 [file medicina-59-00610-s001.zip]

Archive with 1 entries (1 files):
- medicina-2239020-supplementary.pdf
